# Supplementary material for: DNA Methylation Markers for Pan-Cancer Prediction by Deep Learning
Source: Genes (Basel). 2019 Oct 4;10(10):778. doi: 10.3390/genes10100778 (PMC6826785; doi:10.3390/genes10100778)
Supplement: Supplementary file 1 [file genes-10-00778-s001.zip]

Archive with 3 entries (2 files):
- genes-548261-supplementary/Supplementary files Tables S2-6.xls
- genes-548261-supplementary/genes-548261-supplementary.dot
- genes-548261-supplementary/
