# Supplementary material for: DNA Methylation Markers for Pan-Cancer Prediction by Deep Learning
Source: Genes (Basel). 2019 Oct 4;10(10):778. doi: 10.3390/genes10100778 (PMC6826785; doi:10.3390/genes10100778)
Supplement: Supplementary file 1 [file genes-10-00778-s001.zip › genes-548261-supplementary/Supplementary files Tables S2-6.xls]

## Sheet: Training, Validation, Test 1
Table S2. The sample details of 4,840 cancer samples and 1,742 matched normal samples (All were divided into Training data set, Validation data set and Test data set 1 as Table S1 shows).
Tissues	TCGA/GEO	Cancer name	Matched/Virtual normal	Cancer	Normal	Total	Source
Breast	TCGA-BRCA	Breast Invasive Carcinoma	Matched normal	796	96	892	Illumina Infinium 450k Human Methylation Beadchip
	GSE84207	Breast cancer	-	330	0	330	Illumina Infinium 450k Human Methylation Beadchip
	GSE67919	-	Matched normal	0	70	70	Illumina Infinium 450k Human Methylation Beadchip
Colorectal	TCGA-COAD	Colon Adenocarcinoma	Matched normal	315	38	353	Illumina Infinium 450k Human Methylation Beadchip
	TCGA-READ	Rectum Adenocarcinoma	Matched normal	99	7	106	Illumina Infinium 450k Human Methylation Beadchip
	GSE107352	Colorectal cancer	-	30	0	30	Illumina Infinium 450k Human Methylation Beadchip
	GSE81211	Colorectal cancer	-	1	0	1	Illumina Infinium 450k Human Methylation Beadchip
	GSE77965	Colorectal cancer	Matched normal	6	6	12	Illumina Infinium 450k Human Methylation Beadchip
Kidney	TCGA-KICH	Kidney Chromophobe	-	66	0	66	Illumina Infinium 450k Human Methylation Beadchip
	TCGA-KIRC	Kidney Renal Clear Cell Carcinoma	Matched normal	325	160	485	Illumina Infinium 450k Human Methylation Beadchip
	GSE61441	Clear cell renal cell carcinoma (ccRCC)	Matched normal	46	46	92	Illumina Infinium 450k Human Methylation Beadchip
	TCGA-KIRP	Kidney Renal Papillary Cell Carcinoma	Matched normal	276	45	321	Illumina Infinium 450k Human Methylation Beadchip
Leukocyte	GSE40279	-	-	0	656	656	Illumina Infinium 450k Human Methylation Beadchip
Liver	TCGA-LIHC	Liver Hepatocellular Carcinoma	Matched normal	380	50	430	Illumina Infinium 450k Human Methylation Beadchip
	GSE54503	Hepatocellular carcinoma	Matched normal	66	66	132	Illumina Infinium 450k Human Methylation Beadchip
Lung	TCGA-LUAD	Lung Adenocarcinoma	Matched normal	475	32	507	Illumina Infinium 450k Human Methylation Beadchip
	TCGA-LUSC	Lung Squamous Cell Carcinoma	Matched normal	370	42	412	Illumina Infinium 450k Human Methylation Beadchip
	GSE85845	Lung Adenocarcinoma	Matched normal	8	8	16	Illumina Infinium 450k Human Methylation Beadchip
	GSE75008	Non-Small Lung Cancer	Matched normal	40	40	80	Illumina Infinium 450k Human Methylation Beadchip
	GSE56044	Lung cancer	Matched normal	124	12	136	Illumina Infinium 450k Human Methylation Beadchip
	GSE52401	-	Matched normal	0	244	244	Illumina Infinium 450k Human Methylation Beadchip
Prostate	TCGA-PRAD	Prostate Adenocarcinoma	Matched normal	503	50	553	Illumina Infinium 450k Human Methylation Beadchip
	GSE112047	Prostate cancer	Matched normal	31	16	47	Illumina Infinium 450k Human Methylation Beadchip
	GSE73549	Prostate cancer	Matched normal	57	12	69	Illumina Infinium 450k Human Methylation Beadchip
Uterus	TCGA-UCEC	Uterine Corpus Endometrial Carcinoma	Matched normal	439	46	485	Illumina Infinium 450k Human Methylation Beadchip
	TCGA-UCS	Uterine Carcinosarcoma	-	57	0	57	Illumina Infinium 450k Human Methylation Beadchip

## Sheet: Training only
Table S3. The sample details of 727 cancer samples and 836 normal samples (All were added into Training data set).
Tissues	TCGA/GEO	Cancer name	Matched/Virtual normal	Cancer	Normal	Total	Source
Brain	TCGA-GBM	Glioblastoma Multiforme	Matched normal	153	2	155	Illumina Infinium 450k Human Methylation Beadchip
	GSE58298	Glioblastoma Multiforme	-	40	0	40	Illumina Infinium 450k Human Methylation Beadchip
	TCGA-LGG	Brain Lower Grade Glioma	-	534	0	534	Illumina Infinium 450k Human Methylation Beadchip
	GSE94014	-	Virtual normal	0	142	142	Illumina Infinium 450k Human Methylation Beadchip
	GSE41826	-	Virtual normal	0	145	145	Illumina Infinium 450k Human Methylation Beadchip
Breast	GSE108213	-	Virtual normal	0	85	85	Illumina Infinium 450k Human Methylation Beadchip
	GSE101961	-	Virtual normal	0	121	121	Illumina Infinium 450k Human Methylation Beadchip
	GSE74214	-	Virtual normal	0	18	18	Illumina Infinium 450k Human Methylation Beadchip
	GSE88883	-	Virtual normal	0	100	100	Illumina Infinium 450k Human Methylation Beadchip
	GSE67919	-	Virtual normal	0	26	26	Illumina Infinium 450k Human Methylation Beadchip
Colorectal	GSE107352	-	Virtual normal	0	21	21	Illumina Infinium 450k Human Methylation Beadchip
	GSE81211	-	Virtual normal	0	11	11	Illumina Infinium 450k Human Methylation Beadchip
Liver	GSE61258	-	Virtual normal	0	79	79	Illumina Infinium 450k Human Methylation Beadchip
Uterus	GSE90060	-	Virtual normal	0	34	34	Illumina Infinium 450k Human Methylation Beadchip
	GSE87621	-	Virtual normal	0	9	9	Illumina Infinium 450k Human Methylation Beadchip
	GSE73949	-	Virtual normal	0	17	17	Illumina Infinium 450k Human Methylation Beadchip
	GSE73948	-	Virtual normal	0	26	26	Illumina Infinium 450k Human Methylation Beadchip

## Sheet: Test data set 2
Table S4. The sample details of 3,041 cancer samples and 268 matched normal samples (All were added into Test data set 2).
Tissues	TCGA/GEO	Cancer name	Matched/Virtual normal	Cancer	Normal	Total	Source
Adrenal Gland	TCGA-ACC	Adrenocortical Carcinoma	-	80	0	80	Illumina Infinium 450k Human Methylation Beadchip
	TCGA-PCPG	Pheochromocytoma and Paraganglioma	Matched normal	184	3	187	Illumina Infinium 450k Human Methylation Beadchip
Bile Duct	TCGA-CHOL	Cholangiocarcinoma	Matched normal	36	9	45	Illumina Infinium 450k Human Methylation Beadchip
Bladder	TCGA-BLCA	Bladder Urothelial Carcinoma	Matched normal	419	21	440	Illumina Infinium 450k Human Methylation Beadchip
Esophagus	TCGA-ESCA	Esophageal Carcinoma	Matched normal	186	16	202	Illumina Infinium 450k Human Methylation Beadchip
Eyes	TCGA-UVM	Uveal Melanoma	-	80	0	80	Illumina Infinium 450k Human Methylation Beadchip
Head and Neck	TCGA-HNSC	Head and Neck Squamous Cell Carcinoma	Matched normal	530	50	580	Illumina Infinium 450k Human Methylation Beadchip
Lymph Nodes	TCGA-DLBC	Lymphoid Neoplasm Diffuse Large B-cell Lymphoma	-	48	3	51	Illumina Infinium 450k Human Methylation Beadchip
Oral	GSE75537	Oral tongue squamous cell carcinomas	Matched normal	54	29	83	Illumina Infinium 450k Human Methylation Beadchip
	GSE87053	Oral squamous cell carcinomas	Matched normal	11	10	21	Illumina Infinium 450k Human Methylation Beadchip
Ovary	TCGA-OV	Ovarian Serous Cystadenocarcinoma	-	10	0	10	Illumina Infinium 450k Human Methylation Beadchip
Pancreas	TCGA-PAAD	Pancreatic Adenocarcinoma	Matched normal	185	10	195	Illumina Infinium 450k Human Methylation Beadchip
	GSE49149	Pancreatic ductal adenocarcinoma	Matched normal	167	29	196	Illumina Infinium 450k Human Methylation Beadchip
Pleura	TCGA-MESO	Mesothelioma	-	87	0	87	Illumina Infinium 450k Human Methylation Beadchip
small bowel	GSE61467	Small bowel adenocarcinoma	Matched normal	28	28	56	Illumina Infinium 450k Human Methylation Beadchip
Soft Tissue	TCGA-SARC	Sarcoma	Matched normal	265	4	269	Illumina Infinium 450k Human Methylation Beadchip
Testis	TCGA-TGCT	Testicular Germ Cell Tumors	-	156	0	156	Illumina Infinium 450k Human Methylation Beadchip
Thyroid	TCGA-THCA	Thyroid Carcinoma	Matched normal	515	56	571	Illumina Infinium 450k Human Methylation Beadchip
		Rectum Adenocarcinoma
		Colorectal cancer
		Colorectal cancer
		Colorectal cancer
		Kidney Chromophobe
		Kidney Renal Clear Cell Carcinoma
		clear cell renal cell carcinoma (ccRCC)
		Kidney Renal Papillary Cell Carcinoma
		Liver Hepatocellular Carcinoma
		hepatocellular carcinoma
		Prostate Adenocarcinoma
		Prostate cancer
		prostate cancer
		Uterine Corpus Endometrial Carcinoma
		Uterine Carcinosarcoma
		Cervical Squamous Cell Carcinoma and Endocervical Adenocarcinoma
		squamous cell carcinoma
		Acute Myeloid Leukemia
		Acute Myeloid Leukemia
		Acute Myeloid Leukemia
		CN-AML
		Chronic Phase-Chronic Myeloid Leukemia
		pediatric T-cell acute lymphoblastic leukemia
		pediatric B lymphoblastic leukemia
		Skin Cutaneous Melanoma

## Sheet: Test data set 3
Table S5. The sample details of 1,532 cancer samples and 540 virtual normal samples (All were added into Test data set 3).
Tissues	TCGA/GEO	Cancer name	Matched/Virtual normal	Cancer	Normal	Total	Source
Bone Marrow	TCGA-LAML	Acute Myeloid Leukemia	-	140	0	140	Illumina Infinium 450k Human Methylation Beadchip
	GSE86409	Acute Myeloid Leukemia	-	79	0	79	Illumina Infinium 450k Human Methylation Beadchip
	GSE49618	-	Virtual normal	0	21	21	Illumina Infinium 450k Human Methylation Beadchip
	GSE63409	Acute Myeloid Leukemia	Virtual normal	44	30	74	Illumina Infinium 450k Human Methylation Beadchip
	GSE58477	CN-AML	Virtual normal	62	10	72	Illumina Infinium 450k Human Methylation Beadchip
Cervix	TCGA-CESC	Cervical Squamous Cell Carcinoma and Endocervical Adenocarcinoma	Matched normal	309	3	312	Illumina Infinium 450k Human Methylation Beadchip
	GSE46306	Squamous cell carcinoma	Virtual normal	6	38	44	Illumina Infinium 450k Human Methylation Beadchip
Nasopharynx	GSE52068	Nasopharyngeal carcinoma	Virtual normal	24	24	48	Illumina Infinium 450k Human Methylation Beadchip
Skin	TCGA-SKCM	Skin Cutaneous Melanoma	Matched normal	473	2	475	Illumina Infinium 450k Human Methylation Beadchip
	GSE73894	-	Virtual normal	0	219	219	Illumina Infinium 450k Human Methylation Beadchip
Stomach	TCGA-STAD	Stomach Adenocarcinoma	Matched normal	395	2	397	Illumina Infinium 450k Human Methylation Beadchip
	GSE103186	-	Virtual normal	0	191	191	Illumina Infinium 450k Human Methylation Beadchip

## Sheet: Cell free DNA
Table S6. The sample details of cell free DNA samples.
Tissues	TCGA/GEO	Cancer name	Matched/Virtual normal	Cancer	Normal	Total	Source
prostate	GSE108462	Prostate cancer	-	163	0	163	Illumina Infinium 450k Human Methylation Beadchip
plasma	GSE110185	-	Virtual normal	2	4	6	Infinium MethylationEPIC BeadChip
